# Supplementary material for: Gene stacking of multiple traits for high yield of fermentable sugars in plant biomass
Source: Biotechnol Biofuels. 2018 Jan 9;11:2. doi: 10.1186/s13068-017-1007-6 (PMC5759196; doi:10.1186/s13068-017-1007-6)
Supplement: Supplementary file 3 — Additional file 3. Primers used for jStack cloning and qPCR transcript level monitoring. [file 13068_2017_1007_MOESM3_ESM.xlsx]

## Sheet: Table-qPCR
Additional file 3: Primers used for jStack cloning and qPCR transcript level monitoring.
Sequence name	Gene ID	F primer	R primer
P_AtIRX5	AT5G44030	CGCTAAGGATGATTTCTGGAATTCggtctcaggagATGAAGCCATCCTCTACCTCGG	CTGCAGCTCGAGTTAGGATCCggtctcacattGGCGAGGTACACTGAGCTC
P_AtIRX8	AT5G54690	CGCTAAGGATGATTTCTGGAATTCcgtctcaggagACGAGCTGACTTGTACCGATG	CTGCAGCTCGAGTTAGGATCCcgtctcacattCGAAGAGGGAAACTGGATCTTA
P_AtCesA7	AT5G17420	CGCTAAGGATGATTTCTGGAATTCgaagacaaggagTGGGAACTTTCGGTACATTTTCC	CTGCAGCTCGAGTTAGGATCCgaagacaacattAGGGACGGCCGGAGATTAG
C_GALS1	AT2G33570	atatGAATTCggtctcaaatgAGGAAGGAAGTTTTGCCG	atatGGATCCggtctcaaagcTCATGAGAAATTCTTCACATCCGTCC
C_UGE2	AT4G23920	atatGAATTCggtctcaaatgGCGAAGAGTGTTTTGGTTAC	atatGGATCCggtctcaaagcTTATGAAGAGGAGCCATTGGAG
C_URGT1	AT1G76670	atatGAATTCggtctcaaatgGAGAAACCGGAGAGCG	atatGGATCCggtctcaaagcTTATGGTTTAGTGTCACCGAGTTC
C_NST1-2A-UGE2		CGCTAAGGATGATTTCTGGAATTCggtctcaaATGATGTCAAAATCTATGAGCATATCAG	CTGCAGCTCGAGTTAGGATCCggtctcaaagcTTATGAAGAGGAGCCATTGGAGG
C_QsuB	YP_001137362.1	CGCTAAGGATGATTTCTGGAATTCgaagacaaaATGGCTTCGATCTCCTCCTC	CTGCAGCTCGAGTTAGGATCCgaagacaaaagcCTAAACCACTTTGTACAAGAAAGCT
GALS1	AT2G33570	ACGCAGTTTACGATTGAGCAG	TCACGTCGTATCTTCGTCCTTG
UGE2	AT4G23920	GCCTCAACGGAAAAAGCAGAG	AGGAATTGTAGCCGTAGGGG
URGT1	AT1G76670	CATCTGTGGCCCCTTTGTTG	AAGAATGCAGAAGATGGCACC
NST1	AT2G46770	TTTCCCCCGAGGATGTCACC	AATACGACACACCACCCATCC
QsuB	YP_001137362.1	GGCTAACGACTTCTCCACCC	GTACGACAGCGTCTCGAACTTC
UBQ10	AT4G05320	GGCCTTGTATAATCCCTGATGAATAAG	AAAGAGATAACAGGAACGGAAACATAGT
PP2AA3	AT1G13320	TAACGTGGCCAAAATGATGC	GTTCTCCACAACCGCTTGGT
MON1	AT2G28390	AACTCTATGCAGCATTTGATCCACT	TGATTGCATATCTTTATCGCCATC
